# Supplementary material for: Variation in maternal mortality in Sidama National Regional State, southern Ethiopia: A population based cross sectional household survey
Source: PLoS One. 2023 Mar 7;18(3):e0272110. doi: 10.1371/journal.pone.0272110 (PMC9990948; doi:10.1371/journal.pone.0272110)
Supplement: S1 Table — (XLSX) [file pone.0272110.s001.xlsx]

## Sheet: Sheet1
Variable Categorization for Wealth Index Creation, Sidama National Regional State, southern Ethiopia, 2020.
S.No.	Variable	Improved (1)	Not Improved (0)
1	Drinking Water Source	Piped into dwelling	Unprotected well
		Piped to yard/plot	Unprotected spring
		Piped to neighbour	Stream/River/Lake/Pond/Canal
		Public tap/standpipe
		Tube well or borehole
		Protected well
		Protected spring
		Rainwater
		Bottled water
2	Toilet Facility	Flush or pour flush toilet	Pit latrine without slab/open pit
		Ventilated improved pit latrine	No facility/bush/field
		Pit latrine with slab
3	Main material of the floor	Bamboo	Earth/Sand
		Parquet/Polished wood	Dung
		Vinyl Sheet/Tiles
		Cement tiles/Bricks
		Wood Plunks
		Carpet
4	Main material of the roof	Corrugated iron	Wood and mud
		Cement/concrete	Thatch
			Bamboo
			Plastic Sheet (0)
5	Rooms for sleeping	2-4 sleeping room	1 room or not existing
	Other utilities, assets and livestock	Yes (Available)= 1	No (Not available)=0
6	Household has electricity	1	0
7	A radio	1	0
8	Mobile/Phone	1	0
9	A kerosene lamp	1	0
10	Have cattle	1	0
11	Horse/mule/donkey	1	0
12	Have sheep/goat	1	0
13	Grow cash crop	1	0
14	Own a Motor Bike	1	0
15	Own a Horse/Mule for transport	1	0
